# Supplementary material for: Association mapping in sunflower (Helianthus annuus L.) reveals independent control of apical vs. basal branching
Source: BMC Plant Biol. 2015 Mar 11;15:84. doi: 10.1186/s12870-015-0458-9 (PMC4407831; doi:10.1186/s12870-015-0458-9)
Supplement: Additional file 2: — List of candidate genes with significant hits to contigs within the draft sunflower genome assembly. For each candidate gene, up to eight sunflower blast hits were considered, with the actual number being indicated as the hit number. The positions of the mapped genes within the contigs are also listed. See text for details. Additional file 1 about the candidate genes. [file 12870_2015_458_MOESM2_ESM.xlsx]

## Sheet: Sheet1
Additional file 5: List of candidate genes with significant hits to contigs within the draft sunflower genome assembly.
No.	Gene	Homolog	Hit number	Contig	LG	Position
1	AtREV	no homologs identified
2	AtLAS	no homologs identified
3	AtRAX1	no homologs identified
4	AtRAX2	no homologs identified
5	AtRAX3	no homologs identified
6	AtSPS1		1	>contig191533
			2	>contig82871	5	52.2211
			3	>contig358071	14	24.6502
			4	>contig128437
			5	>contig308793
			6	>contig09430	17	48.1297
			7	>contig178160	9	20.8393
			8	>contig414407	5	52.2211
7	AtBRC1		1	>contig171404
			2	>contig37249	2	23.3263
			3	>contig42073
			4	>contig151374	16	68.0381
			5	>contig108119
			6	>contig116457
			7	>contig11542	5	20.6026
			8	>contig301862	12	46.9388
8	AtBRC2		1	>contig301862	12	46.9388
			2	>contig116457
			3	>contig151374	16	68.0381
			4	>contig64271
			5	>contig131574	9	48.7951
			6	>contig42073
			7	>contig37249	2	23.3263
			8	>contig171404
9	AtCUC1		1	>contig35568
			2	>contig242344
			3	>contig50403
			4	>contig77403
			5	>contig138437	12	10.0475
			6	>contig164308	15	66.3972
			7	>contig95950	10	39.6245
			8	>contig225045
10	AtCUC2		1	>contig242344
			2	>contig35568
			3	>contig50403
			4	>contig77403
			5	>contig138437	12	10.0475
			6	>contig164308	15	66.3972
			7	>contig95950	10	39.6245
			8	>contig225045
11	AtCUC3		1	>contig77403
			2	>contig35568
			3	>contig242344
			4	>contig146528	10	65.0127
			5	>contig154229
			6	>contig12968	5	52.2959
			7	>contig155200
			8	>contig50403
12	OsLAX		1	>contig185049
			2	>contig32751	9	50.8339
			3	>contig41128
			4	>contig102757	12	60.2436
			5	>contig451326
			6	>contig155396
			7	>contig98794
			8	>contig22214
13	AtBUD1		1	>contig60220	8	46.7337
			2	>contig98636	12	34.2367
			3	>contig251462	10	47.5296
			4	>contig140371	4	0.47216
			5	>contig01713	9	22.7857
			6	>contig578461
			7	>contig72711
			8	>contig02151
14	AtMBD9		1	>contig46475	12	53.0658
			2	>contig187862	12	53.0658
			3	>contig47687	2	14.0446
			4	>contig114832	9	50.668
			5	>contig66964
			6	>contig485635
			7	>contig378108
			8	>contig513241
15	AtSDG8		1	>contig45297	5	44.5144
			2	>contig16365	12	25.6916
			3	>contig277590	12	25.6916
			4	>contig297230
			5	>contig153616	3	54.3473
			6	>contig13135	13	30.2952
			7	>contig341669	12	25.6916
			8	>contig204565	12	25.6916
16	LeAGP-1	no homologs identified
17	PhLIF		1	>contig181310	5	32.8973
			2	>contig148365	6	48.7685
			3	>contig51014
			4	>contig406686	3	64.6207
			5	>contig337069
			6	>contig71964	15	21.6402
			7	>contig152290	13	25.6781
			8	>contig213707	10	25.7875
18	AtMAX1	no homologs identified
19	AtMAX2		1	>contig54349	17	48.308
			2	>contig351380
20	AtMAX3		1	>contig08278	13	57.258
21	AtMAX4		1	>contig28500
			2	>contig83720
22	AtD27		1	>contig191275	15	19.3187
			2	>contig337379	13	44.4145
			3	>contig170707
			4	>contig322739	3	47.2479
23	OsD27		1	>contig913109	13	44.4145
			2	>contig337379	13	44.4145
			3	>contig191275	15	19.3187
24	PsIPT1		1	>contig25319	10	30.4154
			2	>contig211046	1	8.16304
			3	>contig243867
			4	>contig43855
			5	>contig561338
			6	>contig302090	17	54.1408
			7	>contig112846	17	47.9508
			8	>contig118689
25	PsIPT2		1	>contig25319	10	30.4154
			2	>contig211046	1	8.16304
			3	>contig243867
			4	>contig86700
			5	>contig124312	3	49.3691
			6	>contig302090	17	54.1408
			7	>contig43855
			8	>contig112846	17	47.9508
26	PsCKX1		1	>contig19450	3	23.137
			2	>contig31004	5	52.2959
			3	>contig87284
			4	>contig72816	13	4.30004
			5	>contig16780
			6	>contig19451	3	23.137
			7	>contig114413
			8	>contig08638	12	4.73572
27	PsCKX2		1	>contig87284
			2	>contig16780
			3	>contig72816	13	4.30004
			4	>contig19450	3	23.137
			5	>contig89535
			6	>contig31004	5	52.2959
			7	>contig08638	12	4.73572
			8	>contig114413
28	OsCKX2		1	>contig08638	12	4.73572
			2	>contig87284
			3	>contig114413
			4	>contig54931
			5	>contig31004	5	52.2959
			6	>contig19450	3	23.137
			7	>contig89535
			8	>contig72816	13	4.30004
29	AtLOG2		1	>contig249797
			2	>contig319583
			3	>contig82029
			4	>contig40102
			5	>contig88568
			6	>contig210007	13	9.49535
			7	>contig130748	2	31.8026
			8	>contig04125
30	AtLOG4		1	>contig88568
			2	>contig319583
			3	>contig40102
			4	>contig249797
			5	>contig82029
			6	>contig210007	13	9.49535
			7	>contig118237
			8	>contig130748	2	31.8026
31	AtLOG7		1	>contig319583
			2	>contig88568
			3	>contig40102
			4	>contig82029
			5	>contig249797
			6	>contig210007	13	9.49535
			7	>contig130748	2	31.8026
			8	>contig04125
32	OsLOG		1	>contig249797
			2	>contig319583
			3	>contig88568
			4	>contig40102
			5	>contig210007	13	9.49535
			6	>contig82029
			7	>contig130748	2	31.8026
			8	>contig213851
33	AtIPK2B	no homologs identified
34	AtAXR1		1	>contig61474	5	40.1246
			2	>contig243007	5	38.059
35	AtIAA1		1	>contig70671	1	10.4565
			2	>contig367382
			3	>contig74471	15	27.8654
			4	>contig150397	10	27.8842
			5	>contig990127	15	19.3187
			6	>contig452625
			7	>contig256434	12	59.4228
			8	>contig132903	3	65.7314
36	AtIAA3		1	>contig70671	1	10.4565
			2	>contig452625
			3	>contig74471	15	27.8654
			4	>contig367382
			5	>contig990127	15	19.3187
			6	>contig150397	10	27.8842
			7	>contig203522	12	35.5627
			8	>contig640037	9	79.0684
37	AtIAA7		1	>contig256434	12	59.4228
			2	>contig640037	9	79.0684
			3	>contig70671	1	10.4565
			4	>contig367382
			5	>contig72634
			6	>contig452625
			7	>contig150397	10	27.8842
			8	>contig132903	3	65.7314
38	AtIAA17		1	>contig256434	12	59.4228
			2	>contig640037	9	79.0684
			3	>contig367382
			4	>contig70671	1	10.4565
			5	>contig72634
			6	>contig990127	15	19.3187
			7	>contig150397	10	27.8842
			8	>contig215181	16	22.7764
39	AtIAA28		1	>contig70671	1	10.4565
			2	>contig367382
			3	>contig150397	10	27.8842
			4	>contig174914	9	81.4241
			5	>contig990127	15	19.3187
			6	>contig103124	7	14.2652
			7	>contig452625
			8	>contig74471	15	27.8654
40	PsPIN1		1	>contig151528
			2	>contig168770
			3	>contig44165	8	23.4953
			4	>contig24789	13	2.16574
			5	>contig144316	13	61.8753
			6	>contig167315
			7	>contig122365
			8	>contig65807
41	AtPID	no homologs identified
42	AtYUC1		1	>contig120327	4	44.949
			2	>contig529022	4	44.949
			3	>contig01817
			4	>contig00067	2	63.7549
			5	>contig111200	9	23.4876
			6	>contig72890
			7	>contig06957	11	80.372
			8	>contig01906	17	35.5452
43	AtYUC2		1	>contig01906	17	35.5452
			2	>contig152189
			3	>contig120327	4	44.949
			4	>contig529022	4	44.949
			5	>contig72890
			6	>contig06801
			7	>contig06957	11	80.372
			8	>contig01817
44	AtYUC4		1	>contig120327	4	44.949
			2	>contig529022	4	44.949
			3	>contig01817
			4	>contig00067	2	63.7549
			5	>contig72890
			6	>contig366149	6	39.1073
			7	>contig06957	11	80.372
			8	>contig87364	12	10.0475
45	AtYUC6		1	>contig120327	4	44.949
			2	>contig529022	4	44.949
			3	>contig01817
			4	>contig00067	2	63.7549
			5	>contig366149	6	39.1073
			6	>contig30053
			7	>contig213267
			8	>contig152189
46	OsGA2ox5		1	>contig75538
			2	>contig128851	3	47.2479
			3	>contig166494	13	42.6335
			4	>contig112243	10	39.6245
			5	>contig67981	13	4.30004
			6	>contig41443
			7	>contig01054	5	9.15253
			8	>contig301982	5	9.15253
47	OsGA2ox6		1	>contig75538
			2	>contig166494	13	42.6335
			3	>contig128851	3	47.2479
			4	>contig67981	13	4.30004
			5	>contig312671
			6	>contig301982	5	9.15253
			7	>contig01054	5	9.15253
			8	>contig55967	14	6.1618
48	AtBUD2		1	>contig134203
			2	>contig38815	8	30.4167
			3	>contig86840	12	46.9388
			4	>contig35836
			5	>contig35216	8	46.7337
			6	>contig44542	14	27.6511
			7	>contig270862
			8	>contig253093
