# Supplementary material for: Association mapping in sunflower (Helianthus annuus L.) reveals independent control of apical vs. basal branching
Source: BMC Plant Biol. 2015 Mar 11;15:84. doi: 10.1186/s12870-015-0458-9 (PMC4407831; doi:10.1186/s12870-015-0458-9)
Supplement: Additional file 3: — Phenotypic data for branching in the association mapping population. Also included are the classification (i.e., oil vs. nonoil, breeding group, etc.) and USDA designation of each line. For more specific descriptions of these lines, refer to Mandel et al. [28]. Locations are G=Georgia, I=Iowa, and C=British Columbia. Q indicates quarter. The various branching types are illustrated in Figure 1. [file 12870_2015_458_MOESM3_ESM.xlsx]

## Sheet: Sheet4
Additional file 1: Phenotype data for branching in the association mapping population.
Classification	PI or Accession No.	GA											IA											BC
		1 Q	2 Q	3 Q	4 Q	Total	12 Q	123 Q	23 Q	234 Q	34 Q	2Br	1 Q	2 Q	3 Q	4 Q	Total	12 Q	123 Q	23 Q	234 Q	34 Q	2Br	1 Q	2 Q	3 Q	4 Q	Total	12 Q	123 Q	23 Q	234 Q	34 Q	2Br
		Apical	Mid	Mid	Basal	Whole Plant Branching	Mid-Apical	Mid-Apical	Mid	Mid-Basal	Mid-Basal	Secondary Branching	Apical	Mid	Mid	Basal	Whole Plant Branching	Mid-Apical	Mid-Apical	Mid	Mid-Basal	Mid-Basal	Secondary Branching	Apical	Mid	Mid	Basal	Whole Plant Branching	Mid-Apical	Mid-Apical	Mid	Mid-Basal	Mid-Basal	Secondary Branching
HA-Oil	NSL_202853	0	0	0	0	0	0	0	0	0	0	.	0	0	0	0	0	0	0	0	0	0	.	0	0	0.333333	0	0.333333	0	0.333333	0.333333	0.333333	0.333333	1
HA-Oil	NSL_202855	0	0	0	0	0	0	0	0	0	0	.	0	0	0	0	0	0	0	0	0	0	.	0	0	0	0	0	0	0	0	0	0	.
HA-NonOil	NSL_208771	0	0	0	0	0	0	0	0	0	0	.	0	0	0	0	0	0	0	0	0	0	.	0	0	0	0	0	0	0	0	0	0	.
HA-NonOil	PI_509061	0	0	0.333333	0	0.333333	0	0.333333	0.333333	0.333333	0.333333	0	0	0	0	0	0	0	0	0	0	0	.	0	0	0.5	0.833333	1.33333	0	0.5	0.5	1.33333	1.33333	3
HA-NonOil	PI_509062	0	0	0	0	0	0	0	0	0	0	.	0	0	0	0	0	0	0	0	0	0	.	0	0	0	0.333333	0.333333	0	0	0	0.333333	0.333333	.
HA-NonOil	PI_552932	0	0	0	0	0	0	0	0	0	0	.	0	0	0	0	0	0	0	0	0	0	.	0	0	0	0	0	0	0	0	0	0	.
HA-Oil	PI_552940	0.125	0	0.375	1.33333	1.83333	0.125	0.5	0.375	1.70833	1.70833	0.583333	0	0.5	0.5	0	1	0.5	1	1	1	0.5	0	0	0	0	0	0	0	0	0	0	0	.
RHA-NonOil	PI_552943	0	0	0	0	0	0	0	0	0	0	.	0	0	0	0	0	0	0	0	0	0	.	0	0	0	1.16667	1.16667	0	0	0	1.16667	1.16667	.
RHA-Oil	PI_560144	0	0	0	0	0	0	0	0	0	0	.	0	0	0.333333	0	0.333333	0	0.333333	0.333333	0.333333	0.333333	0	0.166667	0.666667	0.5	0.333333	1.66667	0.833333	1.33333	1.16667	1.5	0.833333	.
RHA-Oil	PI_560145	3.75	4.125	2.75	0.5	11.125	7.875	10.625	6.875	7.375	3.25	0.25	3.16667	3.5	3.5	0.666667	10.8333	6.66667	10.1667	7	7.66667	4.16667	0.166667	2.33333	5	4.66667	2	14	7.33333	12	9.66667	11.6667	6.66667	2
HA-NonOil	PI_561920	0	0	0	0	0	0	0	0	0	0	.	0	0	0	0	0	0	0	0	0	0	.	0	0	0	0	0	0	0	0	0	0	.
RHA-Oil	PI_561921	3.375	3.75	2.875	1.625	11.625	7.125	10	6.625	8.25	4.5	0.25	0.5	0.833333	1.33333	0.5	3.16667	1.33333	2.66667	2.16667	2.66667	1.83333	0	2.33333	3.5	4.16667	5.5	15.5	5.83333	10	7.66667	13.1667	9.66667	1.83333
RHA-Oil	PI_578008	3.5	4.25	1.75	0.25	9.75	7.75	9.5	6	6.25	2	0	2	4	5	1.66667	12.6667	6	11	9	10.6667	6.66667	0.333333	1.66667	3.16667	5.5	6.83333	17.1667	4.83333	10.3333	8.66667	15.5	12.3333	2
RHA-Oil	PI_578009	3.625	4.875	4.875	5.25	18.625	8.5	13.375	9.75	15	10.125	0.25	2.33333	3.33333	3	2.16667	10.8333	5.66667	8.66667	6.33333	8.5	5.16667	0.166667	3.33333	5.33333	4.16667	3.5	16.3333	8.66667	12.8333	9.5	13	7.66667	4.5
RHA-Oil	PI_578010	2.125	4.75	4.25	2.75	13.875	6.875	11.125	9	11.75	7	0.25	3	5	4	6	18	8	12	9	15	10	0	1.83333	4.16667	4.66667	6.16667	16.8333	6	10.6667	8.83333	15	10.8333	4
RHA-Oil	PI_578011	3.875	6	4.25	5.375	19.5	9.875	14.125	10.25	15.625	9.625	0.625	2.33333	3.5	4.5	5.83333	16.1667	5.83333	10.3333	8	13.8333	10.3333	0.5	2.66667	4.5	5.16667	7.66667	20	7.16667	12.3333	9.66667	17.3333	12.8333	3
HA-Oil	PI_578872	0	0	0	0	0	0	0	0	0	0	.	0	0	0	0	0	0	0	0	0	0	.	0	0	0	0	0	0	0	0	0	0	.
HA-Oil	PI_578873	0	0	0	0	0	0	0	0	0	0	.	0	0	0	0.166667	0.166667	0	0	0	0.166667	0.166667	0	0	0	0	0.166667	0.166667	0	0	0	0.166667	0.166667	.
HA-Oil	PI_597368	0	0	0	0	0	0	0	0	0	0	.	0	0	0	0	0	0	0	0	0	0	.	0	0	0	0	0	0	0	0	0	0	.
HA-Oil	PI_597369	0	0	0	0	0	0	0	0	0	0	.	0	0	0	0.666667	0.666667	0	0	0	0.666667	0.666667	0	0	0	0	0	0	0	0	0	0	0	.
RHA-Oil	PI_597373	3.125	4.125	3	3.125	13.375	7.25	10.25	7.125	10.25	6.125	0.5	2	2.83333	2.83333	2.5	10.1667	4.83333	7.66667	5.66667	8.16667	5.33333	0.166667	2.33333	3.83333	4.83333	5.33333	16.3333	6.16667	11	8.66667	14	10.1667	4
RHA-Oil	PI_597374	3.375	4.625	2.375	2	12.375	8	10.375	7	9	4.375	0.125	2.33333	4.66667	4.16667	1.83333	13	7	11.1667	8.83333	10.6667	6	0	2	4.83333	4.66667	4	15.5	6.83333	11.5	9.5	13.5	8.66667	2.66667
RHA-Oil	PI_599758	3	4.5	2.625	2.25	12.375	7.5	10.125	7.125	9.375	4.875	0.875	1.66667	3.25	2.08333	0.666667	7.66667	4.91667	7	5.33333	6	2.75	1	2.33333	4.33333	4.83333	5.16667	16.6667	6.66667	11.5	9.16667	14.3333	10	3.16667
RHA-Oil	PI_599766	1.375	3.125	3	1	8.5	4.5	7.5	6.125	7.125	4	0.625	2	3	2.16667	1.5	8.66667	5	7.16667	5.16667	6.66667	3.66667	0.833333	1.16667	2.66667	2.83333	2.16667	8.83333	3.83333	6.66667	5.5	7.66667	5	2.5
HA-Oil	PI_599775	0	0	0	0	0	0	0	0	0	0	.	0	0	0	0	0	0	0	0	0	0	.	0	0.5	0	0	0.5	0.5	0.5	0.5	0.5	0	.
HA-NonOil	PI_599783	0	0	0	0.375	0.375	0	0	0	0.375	0.375	0.25	0	0.166667	0	0	0.166667	0.166667	0.166667	0.166667	0.166667	0	0	0	0	0	0.833333	0.833333	0	0	0	0.833333	0.833333	2
HA-NonOil	PI_599976	0	0	0	3	3	0	0	0	3	3	0	0	0	0.166667	1.16667	1.33333	0	0.166667	0.166667	1.33333	1.33333	0	0	0.666667	1	0.666667	2.33333	0.666667	1.66667	1.66667	2.33333	1.66667	.
HA-NonOil	PI_599983	0	0	0	0.25	0.25	0	0	0	0.25	0.25	0	0.5	0.666667	0.666667	1	2.83333	1.16667	1.83333	1.33333	2.33333	1.66667	0	0	0	0	1	1	0	0	0	1	1	3.5
RHA-Oil	PI_607920	2.58333	4.04167	2.83333	2.33333	11.7917	6.625	9.45833	6.875	9.20833	5.16667	0.708333	1	1.83333	2	0.166667	5	2.83333	4.83333	3.83333	4	2.16667	0	2.16667	2.66667	3.83333	2.16667	10.8333	4.83333	8.66667	6.5	8.66667	6	3
RHA-Oil	PI_607921	2.625	3.5	2.75	0.875	9.75	6.125	8.875	6.25	7.125	3.625	0	2.16667	4.16667	4	2.5	12.8333	6.33333	10.3333	8.16667	10.6667	6.5	0.166667	2	4.16667	3.5	4.66667	14.3333	6.16667	9.66667	7.66667	12.3333	8.16667	3.5
RHA-Oil	PI_607923	3.83333	3.54167	4.20833	2.375	13.9583	7.375	11.5833	7.75	10.125	6.58333	0.125	1.83333	3.16667	3.83333	2.66667	11.5	5	8.83333	7	9.66667	6.5	0.333333	2.5	3.5	5.66667	4.66667	16.3333	6	11.6667	9.16667	13.8333	10.3333	2.67
RHA-Oil	PI_633746	0.125	1.125	3	2	6.25	1.25	4.25	4.125	6.125	5	0.625	0	2.08333	1.83333	0.25	4.16667	2.08333	3.91667	3.91667	4.16667	2.08333	0.25	1.16667	1	0.5	0	2.66667	2.16667	2.66667	1.5	1.5	0.5	1
RHA-Oil	PI_633747	4.5	5.25	3	2.125	14.875	9.75	12.75	8.25	10.375	5.125	0.75	1	4	0	0	5	5	5	4	4	0	0	3.66667	4	6.66667	6	20.3333	7.66667	14.3333	10.6667	16.6667	12.6667	3.16667
HA-NonOil	PI_650575	0.375	4.125	3.125	2	9.625	4.5	7.625	7.25	9.25	5.125	0.125	0	2.5	2.83333	0.833333	6.16667	2.5	5.33333	5.33333	6.16667	3.66667	0.166667	0.166667	1.66667	3	1.5	6.33333	1.83333	4.83333	4.66667	6.16667	4.5	2.5
HA-NonOil	PI_650579	0	0	0	0	0	0	0	0	0	0	.	0	0	0	0	0	0	0	0	0	0	.	0	0	0	0	0	0	0	0	0	0	.
HA-NonOil	PI_650582	0	0	0	0	0	0	0	0	0	0	.	0	0	0	0	0	0	0	0	0	0	.	0	0	0	0.166667	0.166667	0	0	0	0.166667	0.166667	.
HA-NonOil	PI_509060	0	0	0	1.25	1.25	0	0	0	1.25	1.25	0	0	0	0	0	0	0	0	0	0	0	.	0	0	0.333333	0.75	1.08333	0	0.333333	0.333333	1.08333	1.08333	2
HA-Oil	PI_534656	0	0.125	0.125	0.25	0.5	0.125	0.25	0.25	0.5	0.375	0	0	0	0	0	0	0	0	0	0	0	.	0	0	0	0.166667	0.166667	0	0	0	0.166667	0.166667	.
RHA-NonOil	PI_543746	3.16667	3.5	4.625	4.04167	15.3333	6.66667	11.2917	8.125	12.1667	8.66667	0.583333	1.83333	3.83333	4.83333	4.83333	15.3333	5.66667	10.5	8.66667	13.5	9.66667	0.666667	0.833333	3.66667	4.16667	7.33333	16	4.5	8.66667	7.83333	15.1667	11.5	2.83333
RHA-Oil	PI_599768	2.875	4.25	2.75	4.25	14.125	7.125	9.875	7	11.25	7	0.125	2.16667	2.83333	2.5	1.5	9	5	7.5	5.33333	6.83333	4	0.666667	2.33333	3.33333	4	5.16667	14.8333	5.66667	9.66667	7.33333	12.5	9.16667	2.5
HA-Oil	PI_650754	0	0	0	1	1	0	0	0	1	1	0	0	0	0	0.333333	0.333333	0	0	0	0.333333	0.333333	0	0	0	0	0.166667	0.166667	0	0	0	0.166667	0.166667	.
NonOil	NSL_208772	0	0	0	0	0	0	0	0	0	0	.	0	0	0	0	0	0	0	0	0	0	.	0	0	0	0	0	0	0	0	0	0	.
HA-Oil	PI_642771	0	0	0	0.25	0.25	0	0	0	0.25	0.25	0	0	0	0	0	0	0	0	0	0	0	.	0	0	0	0	0	0	0	0	0	0	.
OPV	Ames_22511	0	0	0	0	0	0	0	0	0	0	.	0	0	0	0	0	0	0	0	0	0	.	0	0	0	0	0	0	0	0	0	0	.
RHA-Oil	PI_642774	.	.	.	.	.	.	.	.	.	.	.	3.66667	3.66667	2.33333	0	9.66667	7.33333	9.66667	6	6	2.33333	0	1.83333	5.33333	6	1.5	14.6667	7.16667	13.1667	11.3333	12.8333	7.5	2.5
HA-Oil	PI_642775	0	0	0	0	0	0	0	0	0	0	.	0	0	0	0	0	0	0	0	0	0	.	0	0.5	1	0	1.5	0.5	1.5	1.5	1.5	1	.
OPV	PI_340790	0	0	0.125	0.25	0.375	0	0.125	0.125	0.375	0.375	0	0	0	0	0	0	0	0	0	0	0	.	0	0	0	0.833333	0.833333	0	0	0	0.833333	0.833333	.
HA-NonOil	PI_642776	0	0	0	0	0	0	0	0	0	0	.	0	0	0	0	0	0	0	0	0	0	.	0	0	1	0.833333	1.83333	0	1	1	1.83333	1.83333	.
HA-Oil	PI_642777	0	0	0	0	0	0	0	0	0	0	.	0	0	0	0	0	0	0	0	0	0	.	0	0	0	0	0	0	0	0	0	0	.
RHA-NonOil	PI_655014	2.875	3.875	1.875	0.75	9.375	6.75	8.625	5.75	6.5	2.625	0.125	1.5	3.83333	4	2	11.3333	5.33333	9.33333	7.83333	9.83333	6	0	1.5	2	3.83333	5.83333	13.1667	3.5	7.33333	5.83333	11.6667	9.66667	1.75
RHA-NonOil	PI_655015	3.375	3.5	3.25	2.875	13	6.875	10.125	6.75	9.625	6.125	1	2	3	3.16667	1	9.16667	5	8.16667	6.16667	7.16667	4.16667	0.833333	2.16667	3	4.16667	3.83333	13.1667	5.16667	9.33333	7.16667	11	8	3.08333
RHA-NonOil	NSL_202282	4.875	2.41667	0.75	0.25	8.29167	7.29167	8.04167	3.16667	3.41667	1	0	1.66667	2.33333	1	0.166667	5.16667	4	5	3.33333	3.5	1.16667	0	2.5	3.66667	3.33333	0.5	10	6.16667	9.5	7	7.5	3.83333	1.66667
RHA-Oil	NSL_202859	3.75	5.625	3.75	2.5	15.625	9.375	13.125	9.375	11.875	6.25	0.625	3	4	4	2.83333	13.8333	7	11	8	10.8333	6.83333	0.833333	1	2.33333	3.66667	4	11	3.33333	7	6	10	7.66667	2.33333
HA-NonOil	PI_509059	0	0	0	0	0	0	0	0	0	0	.	0	0	0.5	0	0.5	0	0.5	0.5	0.5	0.5	0	0	0	0.666667	1.66667	2.33333	0	0.666667	0.666667	2.33333	2.33333	1
RHA-Oil	PI_531072	8.5	7	7.5	6	29	15.5	23	14.5	20.5	13.5	1	1.83333	2.5	2.16667	1.66667	8.16667	4.33333	6.5	4.66667	6.33333	3.83333	0	4.83333	6	9	10.5	30.3333	10.8333	19.8333	15	25.5	19.5	3.33333
RHA-Oil	PI_534650	0	0	0	0	0	0	0	0	0	0	.	0.833333	1.83333	2.16667	1.16667	6	2.66667	4.83333	4	5.16667	3.33333	0	0	0	0	0.166667	0.166667	0	0	0	0.166667	0.166667	1
HA-Oil	PI_534657	0	0	0	0	0	0	0	0	0	0	.	0	0	0	0	0	0	0	0	0	0	.	0	0	0	0.166667	0.166667	0	0	0	0.166667	0.166667	.
Introgressed	PI_549001	0	0	0	0	0	0	0	0	0	0	.	0	0	0	0	0	0	0	0	0	0	.	0	0	0.25	0	0.25	0	0.25	0.25	0.25	0.25	.
Introgressed	PI_549011	0	0	0.666667	0	0.666667	0	0.666667	0.666667	0.666667	0.666667	0	0	0	0	0	0	0	0	0	0	0	.	0	0	0	0	0	0	0	0	0	0	.
Oil	PI_552948	0	0	0	0	0	0	0	0	0	0	.	0	0	0	0	0	0	0	0	0	0	.	0	0	0	0	0	0	0	0	0	0	.
HA-NonOil	PI_599753	1.33333	6.66667	4.33333	1	13.3333	8	12.3333	11	12	5.33333	0.333333	2	4.66667	5.5	1.83333	14	6.66667	12.1667	10.1667	12	7.33333	0.166667	1	4.33333	5.83333	3.33333	14.5	5.33333	11.1667	10.1667	13.5	9.16667	3
HA-Oil	PI_639165	0	0	0	0.75	0.75	0	0	0	0.75	0.75	0.25	0	0	0	0.333333	0.333333	0	0	0	0.333333	0.333333	0	0	0	1	2.5	3.5	0	1	1	3.5	3.5	1.75
HA-NonOil	PI_599780	0	0	0	0	0	0	0	0	0	0	.	0	0	0	0.666667	0.666667	0	0	0	0.666667	0.666667	0	0	0	0	0.333333	0.333333	0	0	0	0.333333	0.333333	.
HA-Oil	PI_599781	0	0	0	0	0	0	0	0	0	0	.	0	0	0	0	0	0	0	0	0	0	.	0	0	0	0	0	0	0	0	0	0	.
RHA-NonOil	PI_599980	0	0.25	1.5	5.25	7	0.25	1.75	1.75	7	6.75	0.625	0	0.5	1.66667	2.5	4.66667	0.5	2.16667	2.16667	4.66667	4.16667	0.833333	0	0	0	5.5	5.5	0	0	0	5.5	5.5	3
NonOil	PI_601368	3.375	3.125	0.125	0	6.625	6.5	6.625	3.25	3.25	0.125	0	2.25	2.5	2	0.5	7.25	4.75	6.75	4.5	5	2.5	0	1.5	3.66667	3.66667	2.5	11.3333	5.16667	8.83333	7.33333	9.83333	6.16667	1.66667
HA-NonOil	PI_650588	0	0	0	0	0	0	0	0	0	0	.	0	0	0	0	0	0	0	0	0	0	.	0	0	0	0	0	0	0	0	0	0	.
HA-NonOil	PI_599982	0	0	0	3	3	0	0	0	3	3	0.5	0	0	0	0	0	0	0	0	0	0	.	0	0	0	1.33333	1.33333	0	0	0	1.33333	1.33333	1
HA-Oil	NSL_202852	0	0	0	0	0	0	0	0	0	0	.	0	0	0	0	0	0	0	0	0	0	.	0	0	0	0	0	0	0	0	0	0	.
HA-NonOil	NSL_208770	.	.	.	.	.	.	.	.	.	.	.	0	0	0	0	0	0	0	0	0	0	.	0	0.166667	0	0.666667	0.833333	0.166667	0.166667	0.166667	0.833333	0.666667	1
Introgressed	PI_548996	0	0	0	2.16667	2.16667	0	0	0	2.16667	2.16667	0	0	0	0	0	0	0	0	0	0	0	.	0	0	0	1.66667	1.66667	0	0	0	1.66667	1.66667	1
HA-NonOil	PI_552933	0	0	0	0.125	0.125	0	0	0	0.125	0.125	0.25	0	0.166667	0	0	0.166667	0.166667	0.166667	0.166667	0.166667	0	0	0	0	0	0	0	0	0	0	0	0	.
RHA-Oil	PI_560143	1.375	2.125	1.875	0.75	6.125	3.5	5.375	4	4.75	2.625	0	2.16667	1.75	0.666667	0	4.58333	3.91667	4.58333	2.41667	2.41667	0.666667	0	3	3.16667	2	1.83333	10	6.16667	8.16667	5.16667	7	3.83333	2.25
NonOil	NSL_202275	0.75	0.5	0	0	1.25	1.25	1.25	0.5	0.5	0	0	0	0	0	0	0	0	0	0	0	0	.	0	0	0	0.333333	0.333333	0	0	0	0.333333	0.333333	.
landrace	PI_432504	4.125	2.75	1.625	3.5	12	6.875	8.5	4.375	7.875	5.125	0.5	1.66667	3	1.83333	0.666667	7.16667	4.66667	6.5	4.83333	5.5	2.5	0	5.33333	3	0.333333	0.666667	9.33333	8.33333	8.66667	3.33333	4	1	.
Introgressed	NSL_176425	0	0	0	0	0	0	0	0	0	0	.	0	0	0	0	0	0	0	0	0	0	.	0	0	0	0	0	0	0	0	0	0	.
Introgressed	NSL_176427	.	.	.	.	.	.	.	.	.	.	.	0	0	0	0	0	0	0	0	0	0	.	0	0	0	0	0	0	0	0	0	0	.
HA-NonOil	PI_655009	0	0	0	0.625	0.625	0	0	0	0.625	0.625	0.375	0	0	0	0	0	0	0	0	0	0	.	0	0	0	0	0	0	0	0	0	0	.
NonOil	NSL_202273	0	0	0	0.625	0.625	0	0	0	0.625	0.625	0.25	0	0	0	0.166667	0.166667	0	0	0	0.166667	0.166667	0	0	0	0	1.16667	1.16667	0	0	0	1.16667	1.16667	.
NonOil	NSL_202276	0	0	0	3	3	0	0	0	3	3	0.333333	0	0	0	0.166667	0.166667	0	0	0	0.166667	0.166667	1	0	0	0	1.83333	1.83333	0	0	0	1.83333	1.83333	.
OPV	PI_386230	1.16667	1.66667	1.5	1.16667	5.5	2.83333	4.33333	3.16667	4.33333	2.66667	0.666667	0.333333	1.33333	1.16667	0.666667	3.5	1.66667	2.83333	2.5	3.16667	1.83333	0.333333	0.666667	1.16667	3.33333	3	8.16667	1.83333	5.16667	4.5	7.5	6.33333	3.66667
OPV	PI_476853	0	0	0	0	0	0	0	0	0	0	.	0	0	0	0.166667	0.166667	0	0	0	0.166667	0.166667	0	0	0	0	0	0	0	0	0	0	0	.
NonOil	NSL_202278	0	0	0	0.25	0.25	0	0	0	0.25	0.25	0	0	0	0	0	0	0	0	0	0	0	.	0	0	0	1.16667	1.16667	0	0	0	1.16667	1.16667	.
RHA-Oil	PI_655013	2.25	4	2.75	0	9	6.25	9	6.75	6.75	2.75	0	0.666667	3.66667	3.66667	1.16667	9.16667	4.33333	8	7.33333	8.5	4.83333	0	1.83333	2.66667	3.66667	2.66667	10.8333	4.5	8.16667	6.33333	9	6.33333	2.5
NonOil	NSL_202281	0	0	0	0	0	0	0	0	0	0	.	0	0	0	0	0	0	0	0	0	0	.	0	0	0	0	0	0	0	0	0	0	.
RHA-NonOil	NSL_202283	2.875	3.5	2.625	2.5	11.5	6.375	9	6.125	8.625	5.125	0.5	1.5	3.83333	2.83333	1.33333	9.5	5.33333	8.16667	6.66667	8	4.16667	0.333333	1.5	3	4.16667	3.5	12.1667	4.5	8.66667	7.16667	10.6667	7.66667	2.66667
RHA-NonOil	NSL_202285	1.5	3.625	0.125	0	5.25	5.125	5.25	3.75	3.75	0.125	0	1.33333	1.33333	0.833333	0	3.5	2.66667	3.5	2.16667	2.16667	0.833333	0	0	3.66667	1.16667	0	4.83333	3.66667	4.83333	4.83333	4.83333	1.16667	2
RHA-NonOil	NSL_202286	4.25	6.125	3.125	2.625	16.125	10.375	13.5	9.25	11.875	5.75	0.5	3.5	4.5	3.83333	2.66667	14.5	8	11.8333	8.33333	11	6.5	0.833333	2.16667	3.33333	4.33333	3	12.8333	5.5	9.83333	7.66667	10.6667	7.33333	2.5
RHA-NonOil	NSL_202287	3.5	4.5	1.29167	0	9.29167	8	9.29167	5.79167	5.79167	1.29167	0.291667	1.33333	3.66667	2	0	7	5	7	5.66667	5.66667	2	0	1.16667	3	3.83333	0.5	8.5	4.16667	8	6.83333	7.33333	4.33333	3.16667
RHA-NonOil	NSL_202288	2.5	4.625	2.625	0.875	10.625	7.125	9.75	7.25	8.125	3.5	0.25	1.66667	3.83333	3.16667	1.33333	10	5.5	8.66667	7	8.33333	4.5	0.333333	0.833333	3.83333	5.83333	2.33333	12.8333	4.66667	10.5	9.66667	12	8.16667	3.33333
RHA-NonOil	NSL_202289	3.375	4.375	1.25	0.25	9.25	7.75	9	5.625	5.875	1.5	0.125	2.5	3.66667	2.16667	0	8.33333	6.16667	8.33333	5.83333	5.83333	2.16667	0	2.16667	3	3.83333	2	11	5.16667	9	6.83333	8.83333	5.83333	2.16667
HA-Oil	NSL_202854	0	0	0	0	0	0	0	0	0	0	.	0	0	0	0	0	0	0	0	0	0	.	0	0	0	0	0	0	0	0	0	0	.
Oil	NSL_202856	0	0	0.375	1	1.375	0	0.375	0.375	1.375	1.375	0	0	0.333333	2	0.666667	3	0.333333	2.33333	2.33333	3	2.66667	0	0	0	0	0	0	0	0	0	0	0	.
RHA-Oil	NSL_202858	3	4.75	3.375	2.125	13.25	7.75	11.125	8.125	10.25	5.5	1	1.83333	3.5	3	0.5	8.83333	5.33333	8.33333	6.5	7	3.5	1	2.83333	3.83333	4.16667	4.66667	15.5	6.66667	10.8333	8	12.6667	8.83333	3.83333
RHA-Oil	NSL_202861	4.875	5	1.25	1.375	12.5	9.875	11.125	6.25	7.625	2.625	0	4.33333	6.33333	4.66667	3.33333	18.6667	10.6667	15.3333	11	14.3333	8	0	4.5	6.16667	5.66667	4	20.3333	10.6667	16.3333	11.8333	15.8333	9.66667	3.5
RHA-Oil	NSL_202862	2	5	5	2	14	7	12	10	12	7	1	1.5	2.5	2	0	6	4	6	4.5	4.5	2	1	1.66667	2.66667	2.5	0	6.83333	4.33333	6.83333	5.16667	5.16667	2.5	2
Oil	NSL_206234	0	0	0	0	0	0	0	0	0	0	.	0	0	0	0	0	0	0	0	0	0	.	0	0	0	0	0	0	0	0	0	0	.
HA-NonOil	NSL_208766	0	0	0	0.375	0.375	0	0	0	0.375	0.375	0.125	0	0	0	0	0	0	0	0	0	0	.	0	0	0	0.5	0.5	0	0	0	0.5	0.5	.
HA-NonOil	NSL_208767	0	0	0	0.375	0.375	0	0	0	0.375	0.375	0	0	0	0	0.333333	0.333333	0	0	0	0.333333	0.333333	0	0	0	0	0.833333	0.833333	0	0	0	0.833333	0.833333	1
HA-NonOil	NSL_208768	0	0	0	0	0	0	0	0	0	0	.	0	0	0	0	0	0	0	0	0	0	.	0	0	0	0	0	0	0	0	0	0	.
HA-NonOil	NSL_208769	0	0	0	0	0	0	0	0	0	0	.	0	0	0	0	0	0	0	0	0	0	.	0	0	0	0	0	0	0	0	0	0	.
RHA-NonOil	NSL_208774	3.875	4.75	2.375	1.5	12.5	8.625	11	7.125	8.625	3.875	0.5	1.5	3.33333	2.33333	0.666667	7.83333	4.83333	7.16667	5.66667	6.33333	3	0	1.25	3.25	3.66667	3.83333	12	4.5	8.16667	6.91667	10.75	7.5	3
RHA-Oil	PI_509057	4	4.875	4	3.125	16	8.875	12.875	8.875	12	7.125	0.5	3	5.16667	5.66667	1.66667	15.5	8.16667	13.8333	10.8333	12.5	7.33333	0	1.83333	3	6.5	5.83333	17.1667	4.83333	11.3333	9.5	15.3333	12.3333	2.16667
HA-NonOil	PI_509063	0	0	0	0	0	0	0	0	0	0	.	0	0	0	0	0	0	0	0	0	0	.	0	0	0	0	0	0	0	0	0	0	.
RHA-NonOil	PI_509064	2.375	5	2.625	1.5	11.5	7.375	10	7.625	9.125	4.125	0.5	2.5	2.66667	0.166667	0	5.33333	5.16667	5.33333	2.83333	2.83333	0.166667	0.166667	1.5	3.83333	2.66667	0	8	5.33333	8	6.5	6.5	2.66667	2.16667
RHA-Oil	PI_531074	3.66667	5.33333	6	10.6667	25.6667	9	15	11.3333	22	16.6667	0.666667	2.5	4	5.5	5.5	17.5	6.5	12	9.5	15	11	1	2	6	8	10	26	8	16	14	24	18	20
RHA-NonOil	PI_531075	1.875	5.125	3.375	4.125	14.5	7	10.375	8.5	12.625	7.5	0.25	1	4	5	4	14	5	10	9	13	9	0.333333	1.83333	5.66667	7.83333	6.5	21.8333	7.5	15.3333	13.5	20	14.3333	3.83333
RHA-Oil	PI_534649	5.125	1.875	0	0	7	7	7	1.875	1.875	0	0	4.33333	3	0.333333	0	7.66667	7.33333	7.66667	3.33333	3.33333	0.333333	0	4.83333	5.33333	1	0	11.1667	10.1667	11.1667	6.33333	6.33333	1	1.5
RHA-Oil	PI_534653	4.875	6.125	0.125	0	11.125	11	11.125	6.25	6.25	0.125	0.375	2.66667	3.33333	2	0.166667	8.16667	6	8	5.33333	5.5	2.16667	0.333333	2.5	3.33333	5.83333	2.83333	14.5	5.83333	11.6667	9.16667	12	8.66667	2.5
RHA-NonOil	PI_543745	0.25	3.25	4	2.25	9.75	3.5	7.5	7.25	9.5	6.25	0.75	1.66667	2.5	1.16667	1	6.33333	4.16667	5.33333	3.66667	4.66667	2.16667	0	1.66667	4.16667	4	2.33333	12.1667	5.83333	9.83333	8.16667	10.5	6.33333	2.33333
Introgressed	PI_548997	0	0	0	0	0	0	0	0	0	0	.	0	0	0	0	0	0	0	0	0	0	.	0	0	0	0	0	0	0	0	0	0	.
Introgressed	PI_548998	0	0	0	0	0	0	0	0	0	0	.	0	0	0	0	0	0	0	0	0	0	.	0	0	0	0	0	0	0	0	0	0	.
Introgressed	PI_549003	0	0	0	0	0	0	0	0	0	0	.	0	0	0	0	0	0	0	0	0	0	.	0	0	0	0.333333	0.333333	0	0	0	0.333333	0.333333	.
Introgressed	PI_549006	0	0	0	0	0	0	0	0	0	0	.	0	0	0	0	0	0	0	0	0	0	.	0	0	0	0	0	0	0	0	0	0	.
Introgressed	PI_549009	0	0.25	0	0	0.25	0.25	0.25	0.25	0.25	0	0	0	0	0	0	0	0	0	0	0	0	.	0	0	0	0.166667	0.166667	0	0	0	0.166667	0.166667	.
Introgressed	PI_549015	0	0	0	1.625	1.625	0	0	0	1.625	1.625	0.5	0	0.166667	0.666667	0.5	1.33333	0.166667	0.833333	0.833333	1.33333	1.16667	1	0	0	0	2.33333	2.33333	0	0	0	2.33333	2.33333	3
HA-NonOil	PI_552934	0	0	0	2.5	2.5	0	0	0	2.5	2.5	1	0	0	0	1	1	0	0	0	1	1	0	0	0	0	2.75	2.75	0	0	0	2.75	2.75	.
HA-Oil	PI_552935	.	.	.	.	.	.	.	.	.	.	.	.	.	.	.	.	.	.	.	.	.	.	0	0	0	0	0	0	0	0	0	0	.
HA-Oil	PI_552936	0	0	0	0.5	0.5	0	0	0	0.5	0.5	0	0	0	0	0	0	0	0	0	0	0	.	0	0	0	1	1	0	0	0	1	1	1
HA-Oil	PI_552938	0	0	0	0.25	0.25	0	0	0	0.25	0.25	0	0	0	0	0	0	0	0	0	0	0	.	0	0	0	0	0	0	0	0	0	0	.
HA-NonOil	PI_552942	0	0	0	0	0	0	0	0	0	0	.	0	0	0	0	0	0	0	0	0	0	.	0	0	0	0	0	0	0	0	0	0	.
Oil	PI_552947	0	0	0.25	0	0.25	0	0.25	0.25	0.25	0.25	0	0	0	0.25	0.25	0.5	0	0.25	0.25	0.5	0.5	0	0	0	0	0	0	0	0	0	0	0	.
RHA-Oil	PI_560141	4.875	5	1.5	0.5	11.875	9.875	11.375	6.5	7	2	0.25	3	3.16667	0.333333	0	6.5	6.16667	6.5	3.5	3.5	0.333333	0	3.33333	4	3.16667	0.666667	11.1667	7.33333	10.5	7.16667	7.83333	3.83333	3.33333
RHA-Oil	PI_560142	4.625	4	3.29167	1.875	13.7917	8.625	11.9167	7.29167	9.16667	5.16667	0	3	3.83333	1.83333	0.166667	8.83333	6.83333	8.66667	5.66667	5.83333	2	0	2.83333	4.33333	4	0.166667	11.3333	7.16667	11.1667	8.33333	8.5	4.16667	1
HA-Oil	PI_578874	0	0	0	0	0	0	0	0	0	0	.	0	0	0	0	0	0	0	0	0	0	.	0.5	0.5	0.666667	1.66667	3.33333	1	1.66667	1.16667	2.83333	2.33333	5
HA-Oil	PI_597364	0	0	0	0.25	0.25	0	0	0	0.25	0.25	0	0	0	0	0	0	0	0	0	0	0	.	0	0	0	0.166667	0.166667	0	0	0	0.166667	0.166667	.
HA-Oil	PI_597365	0	0	0	0	0	0	0	0	0	0	.	0	0	0.166667	0	0.166667	0	0.166667	0.166667	0.166667	0.166667	0	0	0	0	0	0	0	0	0	0	0	.
HA-Oil	PI_597370	0	0.166667	0	0	0.166667	0.166667	0.166667	0.166667	0.166667	0	.	0.166667	0	0	0	0.166667	0.166667	0.166667	0	0	0	0	0	0	0.166667	0	0.166667	0	0.166667	0.166667	0.166667	0.166667	1
RHA-Oil	PI_597375	2.625	3.5	1.75	2.25	10.125	6.125	7.875	5.25	7.5	4	0.375	0.666667	3.5	4	5.83333	14	4.16667	8.16667	7.5	13.3333	9.83333	0	1.83333	3.66667	4.66667	7	17.1667	5.5	10.1667	8.33333	15.3333	11.6667	4.66667
RHA-Oil	PI_599757	0	0	0	0.125	0.125	0	0	0	0.125	0.125	0	0	0	0	0	0	0	0	0	0	0	.	0	0	0	0	0	0	0	0	0	0	.
HA-Oil	PI_599770	3.75	4.75	1.625	0.875	11	8.5	10.125	6.375	7.25	2.5	0.25	2	4.33333	3.83333	0.5	10.6667	6.33333	10.1667	8.16667	8.66667	4.33333	0.166667	1.16667	2.33333	3.33333	4.5	11.3333	3.5	6.83333	5.66667	10.1667	7.83333	3
HA-Oil	PI_599779	0	0	0	0	0	0	0	0	0	0	.	0	0	0	0	0	0	0	0	0	0	.	0	0	0	0	0	0	0	0	0	0	.
RHA-NonOil	PI_599788	0	0	0	6.625	6.625	0	0	0	6.625	6.625	1	0	0.666667	1.16667	4	5.83333	0.666667	1.83333	1.83333	5.83333	5.16667	0.833333	0	0	0	4.5	4.5	0	0	0	4.5	4.5	1.5
HA-NonOil	PI_599978	0	0	0	2	2	0	0	0	2	2	0.5	0	0.166667	0	0.333333	0.5	0.166667	0.166667	0.166667	0.5	0.333333	0.666667	0	0	0.5	1.16667	1.66667	0	0.5	0.5	1.66667	1.66667	4
RHA-Oil	PI_603987	0	0	0	0.25	0.25	0	0	0	0.25	0.25	0	0	0	0	0	0	0	0	0	0	0	.	0	0	0	0.333333	0.333333	0	0	0	0.333333	0.333333	1
HA-NonOil	PI_607510	3.875	2	1	0.375	7.25	5.875	6.875	3	3.375	1.375	0	2.66667	1.66667	0.666667	0	5	4.33333	5	2.33333	2.33333	0.666667	0	2.33333	3.33333	3.33333	1	10	5.66667	9	6.66667	7.66667	4.33333	2
Oil	PI_607927	0	0.125	0	0.5	0.625	0.125	0.125	0.125	0.625	0.5	0	0	0	0	0	0	0	0	0	0	0	.	0	0	0	1.16667	1.16667	0	0	0	1.16667	1.16667	.
HA-Oil	PI_617098	0	0.125	0.75	0.5	1.375	0.125	0.875	0.875	1.375	1.25	0.25	0	0	0	0	0	0	0	0	0	0	.	1.5	0	0	0	1.5	1.5	1.5	0	0	0	.
HA-Oil	PI_632338	0.75	3.875	1.625	0.25	6.5	4.625	6.25	5.5	5.75	1.875	0	0	0.333333	0.333333	0	0.666667	0.333333	0.666667	0.666667	0.666667	0.333333	0	0.166667	1.66667	2	0.666667	4.5	1.83333	3.83333	3.66667	4.33333	2.66667	1
HA-Oil	PI_632342	0	0	0	0.25	0.25	0	0	0	0.25	0.25	0	0	0	0	0	0	0	0	0	0	0	.	0	0	0	0	0	0	0	0	0	0	.
RHA-Oil	PI_633748	2.875	5.5	5.25	4.25	17.875	8.375	13.625	10.75	15	9.5	0.75	1.66667	4	3.83333	2.5	12	5.66667	9.5	7.83333	10.3333	6.33333	0.833333	0.666667	3.16667	5.83333	3.66667	13.3333	3.83333	9.66667	9	12.6667	9.5	3
HA-Oil	PI_639169	0	0	0	0	0	0	0	0	0	0	.	0	0	0	0	0	0	0	0	0	0	.	0	0	0	0	0	0	0	0	0	0	.
HA-NonOil	PI_650570	0	0	0	0.25	0.25	0	0	0	0.25	0.25	0	0	0	0.166667	0	0.166667	0	0.166667	0.166667	0.166667	0.166667	0	0	0.166667	0.333333	0.333333	0.833333	0.166667	0.5	0.5	0.833333	0.666667	1.5
HA-NonOil	PI_650592	0	0.125	0	0.25	0.375	0.125	0.125	0.125	0.375	0.25	0.125	0	0	0	0	0	0	0	0	0	0	.	0	0	0	0	0	0	0	0	0	0	.
HA-NonOil	PI_650599	0	0	0	0	0	0	0	0	0	0	.	0	0	0	0	0	0	0	0	0	0	.	0	0	0	0	0	0	0	0	0	0	.
HA-Oil	PI_650763	0	0	0	0.75	0.75	0	0	0	0.75	0.75	0	0	0	0	0	0	0	0	0	0	0	.	0.166667	0	0	1	1.16667	0.166667	0.166667	0	1	1	.
HA-Oil	PI_597371	0.25	0.5	0	0.625	1.375	0.75	0.75	0.5	1.125	0.625	0	0	0.166667	0.25	0	0.416667	0.166667	0.416667	0.416667	0.416667	0.25	0	0	1.16667	3.33333	0.5	5	1.16667	4.5	4.5	5	3.83333	2.16667
RHA-Oil	PI_597372	1.75	4.25	4.375	4.75	15.125	6	10.375	8.625	13.375	9.125	0.875	2.83333	4.33333	4.83333	5.33333	17.3333	7.16667	12	9.16667	14.5	10.1667	0.666667	1.66667	2.83333	5.16667	6.5	16.1667	4.5	9.66667	8	14.5	11.6667	4.83333
RHA-Oil	PI_597376	5.125	4.75	1.875	1.625	13.375	9.875	11.75	6.625	8.25	3.5	0.25	3.16667	5.25	4.33333	1.83333	14.5833	8.41667	12.75	9.58333	11.4167	6.16667	0.833333	2.33333	3.66667	4.66667	8	18.6667	6	10.6667	8.33333	16.3333	12.6667	4
RHA-Oil	PI_597377	1	1.875	1.25	1.625	5.75	2.875	4.125	3.125	4.75	2.875	0	2.83333	3.66667	4	3.5	14	6.5	10.5	7.66667	11.1667	7.5	0	3.5	4.16667	5.66667	6	19.3333	7.66667	13.3333	9.83333	15.8333	11.6667	4.83333
RHA-Oil	PI_597378	2.625	5.125	3.25	4.625	15.625	7.75	11	8.375	13	7.875	0.625	2	3	4	4	13	5	9	7	11	8	0	3.33333	4.33333	5	2.16667	14.8333	7.66667	12.6667	9.33333	11.5	7.16667	3.66667
RHA-Oil	PI_599759	2.5	5.125	4.25	5.5	17.375	7.625	11.875	9.375	14.875	9.75	0	3.33333	4.83333	5.16667	4	17.3333	8.16667	13.3333	10	14	9.16667	0	2.83333	4	5	7.5	19.3333	6.83333	11.8333	9	16.5	12.5	6
RHA-Oil	PI_599763	3.625	3.5	2.375	1.375	10.875	7.125	9.5	5.875	7.25	3.75	0.25	1.33333	2.5	3	0.666667	7.5	3.83333	6.83333	5.5	6.16667	3.66667	0.333333	0.5	2.83333	3.33333	1.91667	8.58333	3.33333	6.66667	6.16667	8.08333	5.25	3.25
RHA-NonOil	PI_599764	4	3.375	1.625	0.5	9.5	7.375	9	5	5.5	2.125	0.25	1.83333	3.33333	3.66667	1.5	10.3333	5.16667	8.83333	7	8.5	5.16667	0.666667	1.83333	3.33333	4	1.33333	10.5	5.16667	9.16667	7.33333	8.66667	5.33333	3
RHA-Oil	PI_599765	2.75	3.625	2.5	4	12.875	6.375	8.875	6.125	10.125	6.5	0	2.5	4.16667	4.66667	3.83333	15.1667	6.66667	11.3333	8.83333	12.6667	8.5	0	2.66667	4	5.83333	6.5	19	6.66667	12.5	9.83333	16.3333	12.3333	2.41667
RHA-Oil	PI_599767	2.5	4	3.125	6.375	16	6.5	9.625	7.125	13.5	9.5	0.875	1.5	3.5	3.25	2	10.25	5	8.25	6.75	8.75	5.25	0.25	1.33333	3.83333	3.16667	4.33333	12.6667	5.16667	8.33333	7	11.3333	7.5	2.83333
HA-NonOil	PI_599769	0	0	0	3.375	3.375	0	0	0	3.375	3.375	0.75	0	0	0	1.5	1.5	0	0	0	1.5	1.5	0.25	0	0	0.333333	2.16667	2.5	0	0.333333	0.333333	2.5	2.5	3.75
HA-Oil	PI_599771	2.5	3	3.25	4.5	13.25	5.5	8.75	6.25	10.75	7.75	1	1.16667	3.33333	2.83333	1.5	8.83333	4.5	7.33333	6.16667	7.66667	4.33333	0.333333	1.5	4	4.66667	7	17.1667	5.5	10.1667	8.66667	15.6667	11.6667	3.66667
HA-Oil	PI_599772	0	0	0	0.25	0.25	0	0	0	0.25	0.25	0	0	0	0	0	0	0	0	0	0	0	.	0	0	0	0	0	0	0	0	0	0	.
HA-Oil	PI_599773	0	0	0.75	0.25	1	0	0.75	0.75	1	1	0	0	0	0	0	0	0	0	0	0	0	.	0	0.166667	0	0	0.166667	0.166667	0.166667	0.166667	0.166667	0	1
HA-Oil	PI_599774	0	0	0	0	0	0	0	0	0	0	.	0	0	0	0	0	0	0	0	0	0	.	0	0	0	0	0	0	0	0	0	0	.
HA-Oil	PI_599776	0	0	0.125	1.25	1.375	0	0.125	0.125	1.375	1.375	0.25	0.833333	1.33333	0.166667	0.166667	2.5	2.16667	2.33333	1.5	1.66667	0.333333	0	0	0.666667	0.5	1.33333	2.5	0.666667	1.16667	1.16667	2.5	1.83333	1
HA-Oil	PI_599778	0	0	0	0	0	0	0	0	0	0	.	0	0	0	0	0	0	0	0	0	0	.	0	0	0	0	0	0	0	0	0	0	.
HA-NonOil	PI_599782	0	0	0	0	0	0	0	0	0	0	.	0	0	0	0	0	0	0	0	0	0	.	0	0	0	0.166667	0.166667	0	0	0	0.166667	0.166667	.
HA-Oil	PI_599785	0	0	0	0	0	0	0	0	0	0	.	0	0	0	0	0	0	0	0	0	0	.	0	0.5	0	0	0.5	0.5	0.5	0.5	0.5	0	.
RHA-Oil	PI_599786	2.75	4	3.625	1.25	11.625	6.75	10.375	7.625	8.875	4.875	0.625	3.5	4.16667	4	0.5	12.1667	7.66667	11.6667	8.16667	8.66667	4.5	0.666667	2.66667	3.66667	3	1	10.3333	6.33333	9.33333	6.66667	7.66667	4	2.91667
RHA-Oil	PI_599787	2.875	3.5	3.375	2.125	11.875	6.375	9.75	6.875	9	5.5	0.5	2	3	3.66667	1	9.66667	5	8.66667	6.66667	7.66667	4.66667	0	1.16667	1.83333	2.83333	4.66667	10.5	3	5.83333	4.66667	9.33333	7.5	2.16667
HA-NonOil	PI_599977	0	0	0	0	0	0	0	0	0	0	.	0	0	0	0	0	0	0	0	0	0	.	0	0	0	0.333333	0.333333	0	0	0	0.333333	0.333333	2
HA-NonOil	PI_599979	0	0	0	0.25	0.25	0	0	0	0.25	0.25	0.5	0	0	0	0.5	0.5	0	0	0	0.5	0.5	0.5	0	0	0.833333	1.33333	2.16667	0	0.833333	0.833333	2.16667	2.16667	3
RHA-NonOil	PI_599981	3	4.875	1.125	0	9	7.875	9	6	6	1.125	0.75	1.83333	4.16667	3.16667	0.5	9.66667	6	9.16667	7.33333	7.83333	3.66667	0.833333	1	3.5	3.16667	0	7.66667	4.5	7.66667	6.66667	6.66667	3.16667	3.33333
HA-Oil	PI_599984	0	0	0	0	0	0	0	0	0	0	.	0	0	0	0	0	0	0	0	0	0	.	0	0	0	0	0	0	0	0	0	0	.
RHA-Oil	PI_600000	3.5	3.75	3.625	8.875	19.75	7.25	10.875	7.375	16.25	12.5	1	1.33333	2.5	3	4.83333	11.6667	3.83333	6.83333	5.5	10.3333	7.83333	0.833333	1.33333	3	3.16667	9.33333	16.8333	4.33333	7.5	6.16667	15.5	12.5	3.83333
Oil	PI_600723	0	0	0	0.25	0.25	0	0	0	0.25	0.25	0	0	0	0	0	0	0	0	0	0	0	.	0	0	0	0.666667	0.666667	0	0	0	0.666667	0.666667	1
Oil	PI_600725	0	0	0	0.5	0.5	0	0	0	0.5	0.5	1	0	0	0	0	0	0	0	0	0	0	.	0	0	0	0.5	0.5	0	0	0	0.5	0.5	.
HA-Oil	PI_603986	0	0	0	0.75	0.75	0	0	0	0.75	0.75	0	0	0	0	0	0	0	0	0	0	0	.	0	0	0	1.33333	1.33333	0	0	0	1.33333	1.33333	.
RHA-Oil	PI_603988	0	0	0	0	0	0	0	0	0	0	.	0	0	0	0	0	0	0	0	0	0	.	0	0	0	0	0	0	0	0	0	0	.
RHA-Oil	PI_603989	3	4.5	4.625	8.625	20.75	7.5	12.125	9.125	17.75	13.25	0.5	2.83333	4	4	4.66667	15.5	6.83333	10.8333	8	12.6667	8.66667	0.166667	1.83333	4.16667	5.66667	7.16667	18.8333	6	11.6667	9.83333	17	12.8333	4
RHA-Oil	PI_603990	2.875	1.5	0.5	0.125	5	4.375	4.875	2	2.125	0.625	0	1.33333	3	3	2.33333	9.66667	4.33333	7.33333	6	8.33333	5.33333	0.666667	0.666667	2.83333	3.83333	1	8.33333	3.5	7.33333	6.66667	7.66667	4.83333	2
HA-Oil	PI_603991	0	0	0	0.75	0.75	0	0	0	0.75	0.75	0	0	0	0	0	0	0	0	0	0	0	.	0	0.333333	0	1.33333	1.66667	0.333333	0.333333	0.333333	1.66667	1.33333	.
HA-Oil	PI_607504	0	0	0	0.25	0.25	0	0	0	0.25	0.25	0	0	0	0	0	0	0	0	0	0	0	.	0	0	0	0.833333	0.833333	0	0	0	0.833333	0.833333	1
RHA-Oil	PI_607508	4.5	5.625	3.25	3.75	17.125	10.125	13.375	8.875	12.625	7	0.5	2.66667	3.83333	4.16667	4.33333	15	6.5	10.6667	8	12.3333	8.5	0.5	3.33333	5.5	6.5	5.33333	20.6667	8.83333	15.3333	12	17.3333	11.8333	4.25
HA-NonOil	PI_607509	0	0	0	1.83333	1.83333	0	0	0	1.83333	1.83333	0.166667	0	0	0	0	0	0	0	0	0	0	.	0	0	0	0.5	0.5	0	0	0	0.5	0.5	.
HA-Oil	PI_607511	2.75	5.875	2.625	1.625	12.875	8.625	11.25	8.5	10.125	4.25	0.25	2.16667	2.66667	3.33333	0.75	8.91667	4.83333	8.16667	6	6.75	4.08333	0.416667	1	4.16667	4.33333	2.83333	12.3333	5.16667	9.5	8.5	11.3333	7.16667	3.66667
RHA-Oil	PI_607922	2	4.375	3.625	1.75	11.75	6.375	10	8	9.75	5.375	0.125	3	5	5.33333	4	17.3333	8	13.3333	10.3333	14.3333	9.33333	0.5	2.16667	3	4.33333	2.83333	12.3333	5.16667	9.5	7.33333	10.1667	7.16667	2.66667
RHA-Oil	PI_607925	3.125	5.75	4.125	3	16	8.875	13	9.875	12.875	7.125	0	1.5	3.66667	3.5	2.5	11.1667	5.16667	8.66667	7.16667	9.66667	6	0	2.83333	5	6.16667	7.16667	21.1667	7.83333	14	11.1667	18.3333	13.3333	4.66667
Oil	PI_607928	1.20833	1.83333	0.125	1.95833	5.125	3.04167	3.16667	1.95833	3.91667	2.08333	0	0.5	1.16667	0.833333	2.66667	5.16667	1.66667	2.5	2	4.66667	3.5	0	0.5	2	2.16667	4.33333	9	2.5	4.66667	4.16667	8.5	6.5	2.75
NonOil	PI_607929	0	0	0.75	2.375	3.125	0	0.75	0.75	3.125	3.125	0.5	0	0.666667	3.5	0.166667	4.33333	0.666667	4.16667	4.16667	4.33333	3.66667	0	0.166667	0.833333	0.166667	0.333333	1.5	1	1.16667	1	1.33333	0.5	1
NonOil	PI_607930	1.83333	1.08333	0.375	0	3.29167	2.91667	3.29167	1.45833	1.45833	0.375	0	1	1	0.833333	0	2.83333	2	2.83333	1.83333	1.83333	0.833333	0	0.333333	0.5	0	0	0.833333	0.833333	0.833333	0.5	0.5	0	1
RHA-Oil	PI_617099	4.5	5.375	1.125	0.125	11.125	9.875	11	6.5	6.625	1.25	0.5	3.5	3.33333	2.33333	1	10.1667	6.83333	9.16667	5.66667	6.66667	3.33333	0	4.66667	4	2.16667	1.66667	12.5	8.66667	10.8333	6.16667	7.83333	3.83333	1.5
RHA-Oil	PI_617100	2.375	3.875	3.625	4	13.875	6.25	9.875	7.5	11.5	7.625	0.625	0.583333	3	3	0.833333	7.41667	3.58333	6.58333	6	6.83333	3.83333	0.333333	0.833333	3.33333	5.33333	7	16.5	4.16667	9.5	8.66667	15.6667	12.3333	3.33333
HA-Oil	PI_618725	0	0	0	3.75	3.75	0	0	0	3.75	3.75	0	0	0	0	0	0	0	0	0	0	0	.	0	0	0	1.5	1.5	0	0	0	1.5	1.5	.
HA-Oil	PI_618726	0	0	0	4.08333	4.08333	0	0	0	4.08333	4.08333	0	0	0	0	3	3	0	0	0	3	3	0	0	0	0	1.83333	1.83333	0	0	0	1.83333	1.83333	2
RHA-Oil	PI_619204	5.375	6.875	4.125	2.875	19.25	12.25	16.375	11	13.875	7	1	1.33333	3.33333	1.16667	0.166667	6	4.66667	5.83333	4.5	4.66667	1.33333	0.166667	2.83333	4.33333	5	5.33333	17.5	7.16667	12.1667	9.33333	14.6667	10.3333	2.5
RHA-Oil	PI_619206	3.375	3.75	1.75	0	8.875	7.125	8.875	5.5	5.5	1.75	0.75	2	2.33333	0.333333	0	4.66667	4.33333	4.66667	2.66667	2.66667	0.333333	0	3	3	1.5	0.666667	8.16667	6	7.5	4.5	5.16667	2.16667	1.66667
HA-Oil	PI_632339	0	0	0	0	0	0	0	0	0	0	.	0	0	0	0	0	0	0	0	0	0	.	0	0	0	0	0	0	0	0	0	0	.
HA-Oil	PI_632340	0	0	0	0	0	0	0	0	0	0	.	0	0	0	0	0	0	0	0	0	0	.	0	0	0	0.333333	0.333333	0	0	0	0.333333	0.333333	.
HA-Oil	PI_633744	0	0	0	0	0	0	0	0	0	0	.	0	0	0	0	0	0	0	0	0	0	.	0	0	0	0.666667	0.666667	0	0	0	0.666667	0.666667	.
HA-Oil	PI_633745	3.75	5.875	4.625	3.375	17.625	9.625	14.25	10.5	13.875	8	0.375	3.16667	5	2.66667	0.5	11.3333	8.16667	10.8333	7.66667	8.16667	3.16667	0.333333	3	4.5	3.83333	1.5	12.8333	7.5	11.3333	8.33333	9.83333	5.33333	3.75
RHA-Oil	PI_639162	3.5	4.5	4.125	0.75	12.875	8	12.125	8.625	9.375	4.875	0.375	2.66667	4.16667	2.5	0.166667	9.5	6.83333	9.33333	6.66667	6.83333	2.66667	0.5	1.66667	2.66667	4.33333	0.666667	9.33333	4.33333	8.66667	7	7.66667	5	2.16667
RHA-Oil	PI_639163	3.75	6.5	5.25	0	15.5	10.25	15.5	11.75	11.75	5.25	0.5	3	4.5	3.33333	0.5	11.3333	7.5	10.8333	7.83333	8.33333	3.83333	0.166667	2.16667	4.83333	6	4.16667	17.1667	7	13	10.8333	15	10.1667	1.66667
HA-Oil	PI_639164	0	0	0	0	0	0	0	0	0	0	.	0	0	0	0	0	0	0	0	0	0	.	0	0	0	0	0	0	0	0	0	0	.
RHA-Oil	PI_639166	3.08333	3.5	2.29167	1.95833	10.8333	6.58333	8.875	5.79167	7.75	4.25	0.833333	3.5	3.83333	2.83333	2	12.1667	7.33333	10.1667	6.66667	8.66667	4.83333	0.166667	3.5	4.83333	3	2.16667	13.5	8.33333	11.3333	7.83333	10	5.16667	2.66667
RHA-NonOil	PI_649793	1.5	2.95833	1.54167	0.75	6.75	4.45833	6	4.5	5.25	2.29167	0.125	1.16667	3.16667	2	0.5	6.83333	4.33333	6.33333	5.16667	5.66667	2.5	0	1.33333	3.66667	3	1.66667	9.66667	5	8	6.66667	8.33333	4.66667	2.33333
HA-NonOil	PI_650358	0	0	0	0.625	0.625	0	0	0	0.625	0.625	0.5	0	0	0	0.166667	0.166667	0	0	0	0.166667	0.166667	1	0	0	0	2.16667	2.16667	0	0	0	2.16667	2.16667	4
HA-NonOil	PI_650361	0	0	0	0.791667	0.791667	0	0	0	0.791667	0.791667	0.458333	0	0	0	0	0	0	0	0	0	0	.	0	0	0	0.833333	0.833333	0	0	0	0.833333	0.833333	.
HA-NonOil	PI_650571	0	0	0.125	0.625	0.75	0	0.125	0.125	0.75	0.75	0.416667	0	0	0.5	0	0.5	0	0.5	0.5	0.5	0.5	0	0	0	0	0.333333	0.333333	0	0	0	0.333333	0.333333	.
HA-NonOil	PI_650586	0.125	1.25	0.75	0.25	2.375	1.375	2.125	2	2.25	1	0.375	0	0.5	1.08333	0.5	2.08333	0.5	1.58333	1.58333	2.08333	1.58333	0.416667	0	0	0	1.33333	1.33333	0	0	0	1.33333	1.33333	2.25
HA-NonOil	PI_650597	0.25	0.125	0	0.25	0.625	0.375	0.375	0.125	0.375	0.25	0.25	0	0	0	0	0	0	0	0	0	0	.	0	0	0	0	0	0	0	0	0	0	.
HA-NonOil	PI_650603	0	0	0	0	0	0	0	0	0	0	.	0	0	0	0	0	0	0	0	0	0	.	0	0	0	0	0	0	0	0	0	0	.
HA-NonOil	PI_650605	0	0	0	0.125	0.125	0	0	0	0.125	0.125	0	0	0	0	0	0	0	0	0	0	0	.	0	0	0	0.5	0.5	0	0	0	0.5	0.5	1
HA-Oil	PI_650753	0	0	0	0	0	0	0	0	0	0	.	0	0	0	0	0	0	0	0	0	0	.	0	0	0	0.166667	0.166667	0	0	0	0.166667	0.166667	.
HA-Oil	PI_650755	0	0	0.25	1.625	1.875	0	0.25	0.25	1.875	1.875	0.375	0	0	0	0.666667	0.666667	0	0	0	0.666667	0.666667	0.5	0	0	0	1.5	1.5	0	0	0	1.5	1.5	.
Introgressed	PI_650842	0	0	0	0	0	0	0	0	0	0	.	0	0	0	0	0	0	0	0	0	0	.	0	0	0	0	0	0	0	0	0	0	.
RHA-NonOil	NSL_202290	2.875	4.625	2.75	1.625	11.875	7.5	10.25	7.375	9	4.375	0.375	1.33333	3.5	3.5	0.666667	9	4.83333	8.33333	7	7.66667	4.16667	0.166667	1.66667	3.5	4.66667	2.66667	12.5	5.16667	9.83333	8.16667	10.8333	7.33333	2.66667
HA-Oil	PI_509051	1.75	0.125	0.125	0	2	1.875	2	0.25	0.25	0.125	0	0	0	0	0	0	0	0	0	0	0	.	2	0.166667	0	0.166667	2.33333	2.16667	2.16667	0.166667	0.333333	0.166667	.
RHA-Oil	PI_534654	3.04167	3.41667	3.91667	5.20833	15.5833	6.45833	10.375	7.33333	12.5417	9.125	0.333333	1.66667	3.83333	4.16667	2.83333	12.5	5.5	9.66667	8	10.8333	7	0.166667	1.83333	4.5	4.33333	5.33333	16	6.33333	10.6667	8.83333	14.1667	9.66667	2.16667
HA-NonOil	PI_561919	0	0	0	0	0	0	0	0	0	0	.	0	0	0	0	0	0	0	0	0	0	.	0	0	0	0	0	0	0	0	0	0	.
Introgressed	NSL_176426	0	0	0	0	0	0	0	0	0	0	.	0	0	0	0.166667	0.166667	0	0	0	0.166667	0.166667	1	0	0	0	0.5	0.5	0	0	0	0.5	0.5	.
NonOil	NSL_202271	0	0	0	1	1	0	0	0	1	1	0	0	0	0	0.666667	0.666667	0	0	0	0.666667	0.666667	0	0	0	0	4.5	4.5	0	0	0	4.5	4.5	2
NonOil	NSL_202279	0.25	0	0	1.25	1.5	0.25	0.25	0	1.25	1.25	0.375	0	0	0	0.5	0.5	0	0	0	0.5	0.5	0.333333	0	0	0	0.833333	0.833333	0	0	0	0.833333	0.833333	.
RHA-NonOil	NSL_202284	5	4.33333	0	0	9.33333	9.33333	9.33333	4.33333	4.33333	0	0.166667	2.16667	4.33333	3.5	1.16667	11.1667	6.5	10	7.83333	9	4.66667	0.666667	2.16667	4.16667	4.33333	1	11.6667	6.33333	10.6667	8.5	9.5	5.33333	4
Oil	NSL_202857	3.625	5.625	3.75	1.625	14.625	9.25	13	9.375	11	5.375	0.125	2.33333	4.83333	5.5	3.16667	15.8333	7.16667	12.6667	10.3333	13.5	8.66667	0.166667	3.83333	5	6.16667	3.16667	18.1667	8.83333	15	11.1667	14.3333	9.33333	3
RHA-Oil	NSL_202863	3.375	3	0.75	1.875	9	6.375	7.125	3.75	5.625	2.625	0	1.33333	3.66667	2.83333	0.333333	8.16667	5	7.83333	6.5	6.83333	3.16667	0.666667	1.66667	3	4.83333	4.5	14	4.66667	9.5	7.83333	12.3333	9.33333	3.33333
HA-NonOil	NSL_208764	0	0.25	0	0.25	0.5	0.25	0.25	0.25	0.5	0.25	0.125	0	0	0.166667	0.833333	1	0	0.166667	0.166667	1	1	0.5	0	0	0	0.333333	0.333333	0	0	0	0.333333	0.333333	.
HA-Oil	PI_509053	0	0	0	1	1	0	0	0	1	1	0	0	0	0	0.5	0.5	0	0	0	0.5	0.5	0.25	0	0	0	1.33333	1.33333	0	0	0	1.33333	1.33333	3
RHA-NonOil	PI_509065	2.5	3.5	2.5	0	8.5	6	8.5	6	6	2.5	0	1.66667	3.33333	2.16667	0	7.16667	5	7.16667	5.5	5.5	2.16667	0.166667	1.33333	4	2.5	0.166667	8	5.33333	7.83333	6.5	6.66667	2.66667	1.66667
RHA-Oil	PI_534652	0	0	0	0	0	0	0	0	0	0	.	0	0	0	0	0	0	0	0	0	0	.	0	0	0	0	0	0	0	0	0	0	.
HA-Oil	PI_534658	0	0	0	0	0	0	0	0	0	0	.	0	0	0	0	0	0	0	0	0	0	.	0	0	0	0	0	0	0	0	0	0	.
Introgressed	PI_549002	0	0	0	0.666667	0.666667	0	0	0	0.666667	0.666667	0	1.16667	1	0.833333	0.333333	3.33333	2.16667	3	1.83333	2.16667	1.16667	0	1.33333	1.16667	1.83333	1.5	5.83333	2.5	4.33333	3	4.5	3.33333	7
Introgressed	PI_549014	0	0	0	0	0	0	0	0	0	0	.	0	0	0	0.166667	0.166667	0	0	0	0.166667	0.166667	0	0	0	0	0	0	0	0	0	0	0	.
HA-Oil	PI_552939	0	1.125	0.5	0.125	1.75	1.125	1.625	1.625	1.75	0.625	0.125	0	0.416667	1.33333	0.666667	2.41667	0.416667	1.75	1.75	2.41667	2	0.25	0.166667	0.5	0.5	0.666667	1.83333	0.666667	1.16667	1	1.66667	1.16667	.
RHA-NonOil	PI_552944	0	0	0	1.33333	1.33333	0	0	0	1.33333	1.33333	0	0	0	0	0	0	0	0	0	0	0	.	0	0	0	1.16667	1.16667	0	0	0	1.16667	1.16667	.
HA-Oil	PI_597366	0	0	0	0.166667	0.166667	0	0	0	0.166667	0.166667	0	0	0	0	0	0	0	0	0	0	0	.	0	0	0	0.5	0.5	0	0	0	0.5	0.5	.
RHA-Oil	PI_599762	3.58333	3.16667	1.16667	0.166667	8.08333	6.75	7.91667	4.33333	4.5	1.33333	0	0.833333	3.16667	4.33333	3.33333	11.6667	4	8.33333	7.5	10.8333	7.66667	0.333333	1.66667	2.83333	1.83333	1.33333	7.66667	4.5	6.33333	4.66667	6	3.16667	3.25
RHA-Oil	PI_607506	2.75	3.75	1.25	1.125	8.875	6.5	7.75	5	6.125	2.375	0.125	2.75	3.5	2.75	1	10	6.25	9	6.25	7.25	3.75	0	2	2.5	2.5	2.16667	9.16667	4.5	7	5	7.16667	4.66667	1.83333
HA-Oil	PI_618727	0	0	0	0.375	0.375	0	0	0	0.375	0.375	0	0	0	0	0	0	0	0	0	0	0	.	0	0	0	0.166667	0.166667	0	0	0	0.166667	0.166667	.
HA-NonOil	PI_650359	0	0	0	0	0	0	0	0	0	0	.	0	0	0.166667	0	0.166667	0	0.166667	0.166667	0.166667	0.166667	1	0	0	0.5	0.833333	1.33333	0	0.5	0.5	1.33333	1.33333	2
INRA-HA	SF_145	0	0	0	0	0	0	0	0	0	0	.	0	0	0	0	0	0	0	0	0	0	.	0	0	0	0	0	0	0	0	0	0	.
OPV	PI_650794	0	0	0	0.875	0.875	0	0	0	0.875	0.875	0	0	0	0	0.666667	0.666667	0	0	0	0.666667	0.666667	0.25	0	0	0.166667	1.33333	1.5	0	0.166667	0.166667	1.5	1.5	1
INRA-RHA	SF_281	4.875	5.875	3.75	0.75	15.25	10.75	14.5	9.625	10.375	4.5	0.5	1.83333	4.5	4.16667	2.33333	12.8333	6.33333	10.5	8.66667	11	6.5	0.666667	2.5	4.83333	6	3.5	16.8333	7.33333	13.3333	10.8333	14.3333	9.5	2.66667
OPV	PI_650353	0	0	0	0	0	0	0	0	0	0	.	0	0	0	0	0	0	0	0	0	0	.	0	0	0	4.16667	4.16667	0	0	0	4.16667	4.16667	.
INRA-HA	SF_179	0	0	0	0	0	0	0	0	0	0	.	0	0	0	0	0	0	0	0	0	0	.	0	0	0	0	0	0	0	0	0	0	.
INRA-HA	SF_92	0.958333	0	0	0	0.958333	0.958333	0.958333	0	0	0	0	1	0.666667	0	0	1.66667	1.66667	1.66667	0.666667	0.666667	0	0	0	0	0	0	0	0	0	0	0	0	.
OPV	PI_650541	0	0.25	0.375	0.125	0.75	0.25	0.625	0.625	0.75	0.5	0	0	0	0.666667	0	0.666667	0	0.666667	0.666667	0.666667	0.666667	0.5	0	0.166667	0.166667	0.166667	0.5	0.166667	0.333333	0.333333	0.5	0.333333	1
INRA-HA	SF_193	0	0	0	0	0	0	0	0	0	0	.	.	.	.	.	.	.	.	.	.	.	.	0	0	0	0	0	0	0	0	0	0	.
INRA-HA	SF_230	0	0	0	0	0	0	0	0	0	0	.	0	0	0	0	0	0	0	0	0	0	.	0	0	0	0	0	0	0	0	0	0	.
INRA-HA	SF_232	0	0	0	0	0	0	0	0	0	0	.	0	0	0	0.166667	0.166667	0	0	0	0.166667	0.166667	0	0	0.166667	0	0	0.166667	0.166667	0.166667	0.166667	0.166667	0	.
INRA-HA	SF_233	0	0	0	0	0	0	0	0	0	0	.	0	0	0	0	0	0	0	0	0	0	.	0	0	0	0	0	0	0	0	0	0	.
OPV	Ames_20073	0	0	0	0	0	0	0	0	0	0	.	0	0	0	0	0	0	0	0	0	0	.	0	0	0.5	0.166667	0.666667	0	0.5	0.5	0.666667	0.666667	.
INRA-RHA	SF_293	3.375	4.875	4.25	6.875	19.375	8.25	12.5	9.125	16	11.125	0.75	1.16667	3.66667	4.16667	4.16667	13.1667	4.83333	9	7.83333	12	8.33333	1	1.33333	3.5	4.16667	5.33333	14.3333	4.83333	9	7.66667	13	9.5	5.5
INRA-HA	SF_9	0	0	0	1	1	0	0	0	1	1	.	0	0	0	0	0	0	0	0	0	0	.	0	0	0	0.666667	0.666667	0	0	0	0.666667	0.666667	1.5
INRA-HA	SF_63	0	0	0	0	0	0	0	0	0	0	.	0	0	0	0	0	0	0	0	0	0	.	0	0	0	0	0	0	0	0	0	0	.
INRA-HA	SF_210	0	0	0	0	0	0	0	0	0	0	.	0	0	0	0	0	0	0	0	0	0	.	0	0	0	0	0	0	0	0	0	0	.
INRA-HA	SF_60	0	0	0	0	0	0	0	0	0	0	.	0	0	0	0	0	0	0	0	0	0	.	0	0	0	0	0	0	0	0	0	0	.
INRA-RHA	SF_296	4.375	3.625	0.875	0	8.875	8	8.875	4.5	4.5	0.875	0.25	1.33333	4.5	4	0.5	10.3333	5.83333	9.83333	8.5	9	4.5	0.666667	0.666667	5.33333	6.5	5.33333	17.8333	6	12.5	11.8333	17.1667	11.8333	4.5
INRA-HA	SF_35	2	2	1.5	1.5	7	4	5.5	3.5	5	3	0	0	0	0	0	0	0	0	0	0	0	.	0	0	0	0	0	0	0	0	0	0	.
INRA-HA	SF_76	0.333333	0	0	1.75	2.08333	0.333333	0.333333	0	1.75	1.75	0.25	0	0	0	0.333333	0.333333	0	0	0	0.333333	0.333333	0.5	0.833333	0.666667	1.16667	0.666667	3.33333	1.5	2.66667	1.83333	2.5	1.83333	4
INRA-RHA	SF_280	4.125	4.75	2.75	3	14.625	8.875	11.625	7.5	10.5	5.75	0.375	2.66667	4.33333	5.66667	4.5	17.1667	7	12.6667	10	14.5	10.1667	0.166667	1.33333	2.5	3.66667	5	12.5	3.83333	7.5	6.16667	11.1667	8.66667	2.33333
INRA-HA	SF_169	0	0	3	0	3	0	3	3	3	3	0	0	0	0	0	0	0	0	0	0	0	.	0	0	0	0	0	0	0	0	0	0	.
INRA-RHA	SF_306	2.25	4.25	4	4.25	14.75	6.5	10.5	8.25	12.5	8.25	0	1.16667	4	4.16667	3.33333	12.6667	5.16667	9.33333	8.16667	11.5	7.5	1	0.833333	4.33333	5	5.16667	15.3333	5.16667	10.1667	9.33333	14.5	10.1667	2.58333
OPV	PI_650437	0	0	0	0.125	0.125	0	0	0	0.125	0.125	0	0	0	0.5	0.5	1	0	0.5	0.5	1	1	0.5	0	0	0.666667	1.5	2.16667	0	0.666667	0.666667	2.16667	2.16667	3
INRA-RHA	SF_295	4.75	5.625	3.875	2.875	17.125	10.375	14.25	9.5	12.375	6.75	0.5	3.5	4.75	4.25	1.5	14	8.25	12.5	9	10.5	5.75	0.166667	1.83333	3.66667	4.66667	1.83333	12	5.5	10.1667	8.33333	10.1667	6.5	3
INRA-RHA	SF_307	3	4	1.66667	0.666667	9.33333	7	8.66667	5.66667	6.33333	2.33333	0	1	3.66667	1.66667	0.166667	6.5	4.66667	6.33333	5.33333	5.5	1.83333	0.166667	2.83333	4.33333	6	1.83333	15	7.16667	13.1667	10.3333	12.1667	7.83333	2.5
INRA-RHA	SF_322	0	0	0	0	0	0	0	0	0	0	.	0	0	0	1	1	0	0	0	1	1	0	0	0	0	0.833333	0.833333	0	0	0	0.833333	0.833333	2
INRA-RHA	SF_320	0	4	5	8	17	4	9	9	17	13	1	2.75	4.16667	4.83333	5.58333	17.3333	6.91667	11.75	9	14.5833	10.4167	0.833333	2.16667	4.66667	5.5	7.66667	20	6.83333	12.3333	10.1667	17.8333	13.1667	4.66667
INRA-HA	SF_75	0	0.625	0.375	1.125	2.125	0.625	1	1	2.125	1.5	0.375	0	0	0.5	0.5	1	0	0.5	0.5	1	1	0	0	0.333333	0.166667	0.166667	0.666667	0.333333	0.5	0.5	0.666667	0.333333	2
INRA-RHA	SF_292	0	0	0	0.125	0.125	0	0	0	0.125	0.125	0.25	0	0	0	0	0	0	0	0	0	0	.	0	0	0	0	0	0	0	0	0	0	.
INRA-HA	SF_70	0	0	0	1	1	0	0	0	1	1	0.5	.	.	.	.	.	.	.	.	.	.	.	0	0	0	1.5	1.5	0	0	0	1.5	1.5	.
landrace	PI_369359	3.125	4.25	3.5	2.75	13.625	7.375	10.875	7.75	10.5	6.25	0.125	1.33333	4	1.33333	0	6.66667	5.33333	6.66667	5.33333	5.33333	1.33333	0.25	1.83333	2.66667	3	3.66667	11.1667	4.5	7.5	5.66667	9.33333	6.66667	6
INRA-HA	SF_23	0	0	0.25	0.5	0.75	0	0.25	0.25	0.75	0.75	0.25	0	0.833333	0.833333	1.83333	3.5	0.833333	1.66667	1.66667	3.5	2.66667	0	0	0.333333	0	0.833333	1.16667	0.333333	0.333333	0.333333	1.16667	0.833333	2.66667
INRA-RHA	SF_323	2.625	3.875	3.5	2.125	12.125	6.5	10	7.375	9.5	5.625	0.875	1	2.5	2.5	3.5	9.5	3.5	6	5	8.5	6	1	2.16667	3.66667	4	3	12.8333	5.83333	9.83333	7.66667	10.6667	7	2.25
